# Supplementary material for: Contribution of ADD3 and the HLA Genes to Biliary Atresia Risk in Chinese
Source: Int J Mol Sci. 2023 Sep 29;24(19):14719. doi: 10.3390/ijms241914719 (PMC10572496; doi:10.3390/ijms241914719)
Supplement: Supplementary file 1 [file ijms-24-14719-s001.zip]

Archive with 2 entries (2 files):
- ijms-2598824-Supplementary Figures S1-S7.pdf
- ijms-2598824-Supplementary Tables S1-S4.xlsx
